# Supplementary material for: The potential effects and mechanisms of breast inflammatory lesions on the occurrence and development of breast cancer
Source: Front Oncol. 2022 Aug 5;12:932743. doi: 10.3389/fonc.2022.932743 (PMC9389363; doi:10.3389/fonc.2022.932743)
Supplement: Supplementary file 5 [file Table_1.xlsx]

## Sheet: Sheet1
		Table S1. Clinical information for patients
		Patients	Classification	Clinical information
		NB-1	Normal breast tissue	/
		NB-2	Normal breast tissue	/
		NB-3	Normal breast tissue	/
		NB-4	Normal breast tissue	/
		NB-5	Normal breast tissue	/
		IBT-1	Inflammatory breast tissue	Inflammatory cells infiltration was observed in the breast stroma and around the duct
		IBT-2	Inflammatory breast tissue	Inflammatory cell infiltration was observed in the interstitium and around the lobules of the breast tissue
		IBT-3	Inflammatory breast tissue	Inflammatory cell infiltration was observed in the breast tissue
		IBT-4	Inflammatory breast tissue	Inflammatory cell infiltration was observed in the interstitium and around the lobules of the breast tissue
		IBT-5	Inflammatory breast tissue	Inflammatory cell infiltration was observed in the breast tissue
		Fibro-1	Fibroadenoma	Fibroadenoma
		Fibro-2	Fibroadenoma	Fibroadenoma
		Fibro-3	Fibroadenoma	Fibroadenoma
		Fibro-4	Fibroadenoma	Fibroadenoma
		Fibro-5	Fibroadenoma	Fibroadenoma
		DCIS-1	Ductal carcinomas in situ	Ductal carcinomas in situ
		DCIS-2	Ductal carcinomas in situ	Ductal carcinomas in situ
		DCIS-3	Ductal carcinomas in situ	Ductal carcinomas in situ
		DCIS-4	Ductal carcinomas in situ	Ductal carcinomas in situ
		DCIS-5	Ductal carcinomas in situ	Ductal carcinomas in situ
		IDC-1	Luminal A	Invasive ductal carcinoma
		IDC-2	Luminal A	Invasive ductal carcinoma
		IDC-3	Luminal A	Invasive ductal carcinoma
		IDC-4	Luminal A	Invasive ductal carcinoma
		IDC-5	Luminal A	Invasive ductal carcinoma
		IDC-6	Luminal B	Invasive ductal carcinoma
		IDC-7	Luminal B	Invasive ductal carcinoma
		IDC-8	Luminal B	Invasive ductal carcinoma
		IDC-9	Luminal B	Invasive ductal carcinoma
		IDC-10	Luminal B	Invasive ductal carcinoma
		IDC-11	Luminal B	Invasive ductal carcinoma
		IDC-12	Luminal B	Invasive ductal carcinoma
		IDC-13	Luminal B	Invasive ductal carcinoma
		IDC-14	Luminal B	Invasive ductal carcinoma
		IDC-15	Luminal B	Invasive ductal carcinoma
		IDC-16	Luminal B	Invasive ductal carcinoma
		IDC-17	HER2+	Invasive ductal carcinoma
		IDC-18	HER2+	Invasive ductal carcinoma
		IDC-19	HER2+	Invasive ductal carcinoma
		IDC-20	HER2+	Invasive ductal carcinoma
		IDC-21	HER2+	Invasive ductal carcinoma
		IDC-22	TNBC	Invasive ductal carcinoma
		IDC-23	TNBC	Invasive ductal carcinoma
		IDC-24	TNBC	Invasive ductal carcinoma
		IDC-25	TNBC	Invasive ductal carcinoma
		IDC-26	TNBC	Invasive ductal carcinoma
